# Supplementary material for: Biomarker selection for medical diagnosis using the partial area under the ROC curve
Source: BMC Res Notes. 2014 Jan 10;7:25. doi: 10.1186/1756-0500-7-25 (PMC3923449; doi:10.1186/1756-0500-7-25)
Supplement: Additional file 2 — Dataset with electrical impedance measurements in samples of freshly excised tissue from the breast. [file 1756-0500-7-25-S2.xlsx]

## Sheet: Description
Dataset with electrical impedance measurements in samples of freshly excised tissue from the breast
106 instances
10 attributes: 9 features+1class attribute
Six classes of freshly excised tissue were studied using electrical impedance measurements:
				# of cases
	Car	Carcinoma		21
	Fad	Fibro-adenoma		15
	Mas	Mastopathy		18
	Gla	Glandular		16
	Con	Connective		14
	Adi	Adipose		22
				106
Impedance measurements were made at the frequencies: 15.625, 31.25, 62.5, 125, 250, 500, 1000 KHz
These measurements plotted in the (real, -imaginary) plane constitute
the impedance spectrum from where the features below are computed.
9 features:
	I0	Impedivity (ohm) at zero frequency
	PA500	phase angle at 500 KHz
	HFS	high-frequency slope of phase angle
	DA	impedance distance between spectral ends
	AREA	area under spectrum
	A/DA	area normalized by DA
	MAX IP	maximum of the spectrum
	DR	distance between I0 and real part of the maximum frequency point
	P	length of the spectral curve
References:	J. Jossinet (1996) Variability of impedivity in normal and pathological breast tissue. Med. & Biol. Eng. & Comput, 34: 346-350.
	JE Silva, JP Marques de Sá, J Jossinet (2000) Classification of Breast Tissue by Electrical Impedance Spectroscopy. Med & Bio Eng & Computing, 38:26-30.

## Sheet: Data
Case #	Class	I0	PA500	HFS	DA	Area	A/DA	Max IP	DR	P
1	car	524.794	0.187448	0.0321141	228.8	6843.6	29.9108	60.2049	220.737	556.828
2	car	330	0.226893	0.26529	121.154	3163.24	26.1092	69.7174	99.085	400.226
3	car	551.879	0.232478	0.06353	264.805	11888.4	44.8949	77.7933	253.785	656.769
4	car	380	0.240855	0.286234	137.64	5402.17	39.2485	88.7584	105.199	493.702
5	car	362.831	0.200713	0.244346	124.913	3290.46	26.3421	69.3894	103.867	424.797
6	car	389.873	0.150098	0.0977384	118.626	2475.56	20.8686	49.7571	107.686	429.386
7	car	290.455	0.144164	0.053058	74.6351	1189.55	15.9382	35.7033	65.5413	330.267
8	car	275.677	0.153938	0.187797	91.5279	1756.23	19.188	39.3052	82.6587	331.588
9	car	470	0.213105	0.225497	184.59	8185.36	44.3435	84.4825	164.123	603.316
10	car	423	0.219562	0.261799	172.371	6108.11	35.4358	79.0564	153.173	558.275
11	car	410	0.317824	0.297404	255.815	10622.5	41.5243	67.5232	246.743	508.54
12	car	500	0.227242	0.0509636	219.296	9819.45	44.7773	76.8685	207.267	602.528
13	car	438.78	0.212407	0.0607375	120.902	4879.5	40.3592	80.7918	89.9438	525.42
14	car	366.942	0.280125	0.252026	172.746	7064.82	40.8972	75.6043	155.322	471.588
15	car	485.669	0.230209	0.134041	253.894	8135.97	32.0448	64.8554	245.471	541.364
16	car	390	0.358316	0.203854	245.686	10055.8	40.9296	70.3248	236.49	477.548
17	car	269.496	0.20752	0.0383972	80.4111	1963.61	24.4196	44.7402	66.8383	329.091
18	car	300	0.190066	0.166853	97.1081	3039.56	31.3008	51.354	82.4182	387.078
19	car	325	0.224624	0.286932	229.216	5705.33	24.8907	35.6027	227.265	462.703
20	car	294.475	0.206647	0.467748	194.871	5541.26	28.4355	36.7658	191.805	445.513
21	car	500	0.192684	0.194779	144.689	3055.01	21.1144	96.5634	107.751	542.897
22	fad	211	0.0539307	0.0942478	30.7534	151.985	4.94203	14.2684	27.2431	217.131
23	fad	196.857	0.0200713	0.0907571	28.5931	82.0589	2.86988	7.96878	27.6615	200.749
24	fad	245	0.189019	0.0816814	62.903	1235.98	19.6491	42.152	46.6904	292.376
25	fad	352.656	0.121999	0.0907571	68.5278	1066.16	15.558	43.6919	52.7928	382.733
26	fad	243.294	0.039968	0.0670206	68.5448	383.928	5.60113	9.99135	67.8167	263.641
27	fad	259.885	0.0706858	0.00698132	58.2438	465.087	7.98518	17.5068	56.3402	267.517
28	fad	250	0.0680678	-0.0153589	57.1724	652.901	11.4199	17.777	55.7913	278.309
29	fad	200	0.0376991	0.117286	42.3167	220.811	5.21806	10.6758	40.9479	218.034
30	fad	355	0.0640536	0.0844739	89.5585	1033.85	11.5439	27.5627	86.5766	372.04
31	fad	272	0.0914553	0.00488692	63.7894	718.946	11.2706	20.0856	60.6907	286.92
32	fad	341.62	0.0919789	0.074002	85.043	1370.84	16.1193	29.029	79.9352	385.133
33	fad	160.322	0.176976	0.163363	37.2171	341.881	9.18613	30.8892	20.7599	187.567
34	fad	301.304	0.109781	0.0356047	64.6162	942.773	14.5904	29.0457	57.72	335.768
35	fad	155	0.172788	0.118682	38.9402	415.112	10.6602	25.8365	29.1344	184.817
36	fad	144	0.120602	0.0460767	19.6477	70.4262	3.58446	18.131	7.56949	160.374
37	mas	178	0.170868	0.21293	41.5422	489.441	11.7818	35.7478	21.1624	215.906
38	mas	195	0.139103	0.205251	37.4622	328.384	8.76574	35.0238	13.2947	232.588
39	mas	435.093	0.076969	0.161268	123.598	1342.28	10.8601	37.3847	117.808	433.202
40	mas	250	0.0471239	0.0139626	70.907	224.146	3.16112	9.10218	70.3204	232.278
41	mas	339.509	0.0453786	0.0300197	88.6298	331.08	3.73554	19.8256	87.6212	307.793
42	mas	236	0.124617	0.20176	48.4511	236.88	4.88905	36.0066	32.4197	244.965
43	mas	481.467	0.0785398	0.016057	79.0592	1154.34	14.6009	33.9291	71.4084	501.893
44	mas	252	0.106116	0.0314159	38.5442	493.79	12.811	25.5411	28.867	280.658
45	mas	172.516	0.127235	0.0383972	37.5437	192.218	5.11985	19.3221	32.1898	174.934
46	mas	121	0.174184	0.0907571	24.4372	144.467	5.91175	22.0211	10.5947	141.766
47	mas	196.365	0.182911	0.142419	54.5831	843.263	15.4492	34.1494	42.5809	239.944
48	mas	370.396	0.10472	0	115.923	1308.12	11.2844	31.367	112.715	365.978
49	mas	260.278	0.0790634	0.0328122	58.8176	277.259	4.71388	17.8687	56.0377	248.623
50	mas	544.654	0.0637045	0.0020944	100.788	1189.29	11.7999	29.4122	96.5801	553.358
51	mas	310	0.174707	0.165457	98.51	2741.03	27.8249	49.3279	85.27	388.978
52	mas	274.993	0.147131	0.137532	66.4579	1217.42	18.3186	40.8497	52.421	327.559
53	mas	281.323	0.232303	0.437729	157.884	5305.12	33.6014	46.3843	150.917	398.896
54	mas	327	0.141023	0.0844739	76.2129	1664.67	21.8424	43.2217	62.7717	379.262
55	gla	470.516	0.127409	0.0663225	150.224	2657.91	17.693	47.5606	142.496	491.472
56	gla	223	0.124093	0.079587	33.0963	197.013	5.9527	30.4549	12.9564	252.483
57	gla	152	0.165806	0.227591	34.2196	94.3543	2.75732	31.2793	13.8775	180.61
58	gla	303	0.0633555	0.0397935	22.5679	102.5	4.54186	21.8308	5.7205	321.647
59	gla	250	0.0870919	0.0928515	29.6375	180.761	6.09907	26.1421	13.9633	280.123
60	gla	197	0.132645	0.074002	33.4607	409.647	12.2427	26.9928	19.7738	231.784
61	gla	197	0.132645	0.074002	33.4607	409.647	12.2427	26.9928	19.7738	231.784
62	gla	216.413	0.11781	0.0684169	53.5996	280.445	5.23223	22.7905	48.513	215.373
63	gla	178	0.149575	0.0991347	40.2906	474.405	11.7746	25.9208	30.8455	209.181
64	gla	185	0.149749	0.0851721	39.8914	361.748	9.06832	26.8608	29.4928	210.179
65	gla	391	0.0581195	0.0111701	35.7801	265.15	7.41055	22.1315	28.1142	400.995
66	gla	502	0.0652753	0.0279253	53.2394	834.273	15.6702	33.3311	41.5147	544.039
67	gla	176	0.0898845	0.0767945	20.5885	79.7054	3.87135	18.2265	9.57509	191.993
68	gla	145	0.117635	0.110305	21.2189	82.4556	3.88594	20.3031	6.16672	162.511
69	gla	124.129	0.131947	0.108909	20.5926	78.3428	3.80441	18.4624	9.12121	134.893
70	gla	103	0.158127	0.291819	23.7548	78.2585	3.29443	22.3236	8.12083	124.979
71	con	1724.09	0.0527089	-0.020944	404.126	3053.97	7.55696	71.4276	399.194	1489.39
72	con	1385.66	0.0923279	0.0893609	202.48	8785.03	43.3871	143.092	143.258	1524.61
73	con	1084.25	0.0734784	0	191.898	2937.97	15.3101	66.5636	179.984	1064.1
74	con	649.369	0.107512	0.0188496	207.112	3344.43	16.148	50.5475	200.849	623.909
75	con	1500	0.0565487	0.0502655	375.097	4759.45	12.6886	78.446	366.802	1336.16
76	con	770	0.0416283	0.00243455	175.02	346.091	1.97744	25.2223	173.193	654.798
77	con	650	0.0410152	0.145211	216.811	427.534	1.97192	33.7652	214.166	528.699
78	con	691.972	0.0260054	0.0865683	190.677	304.271	1.59574	23.9757	189.163	594.316
79	con	1461.75	0.0408407	0.0495674	391.846	5574	14.225	57.2315	387.644	1428.84
80	con	1496.74	0.103847	0.0823795	640.276	11072	17.2925	108.287	631.052	1178.27
81	con	1111.81	0.0987856	0.0712094	386.987	7659.74	19.7933	86.0251	377.305	990.979
82	con	1270.67	0.0788889	0.0656244	555.352	3612.97	6.50572	68.7817	551.076	895.187
83	con	1647.94	0.0809833	0.0865683	576.77	11852.5	20.5497	111.436	565.903	1402.88
84	con	1535.85	0.0884882	0.00418879	637.35	10814.1	16.9672	96.6104	632.165	1197.76
85	adi	2100	0.0619592	-0.0453786	390.483	16640.7	42.6158	125.9	380.645	2073.03
86	adi	1800	0.0342085	0.042586	301.06	4406.15	14.6355	67.6253	293.367	1742.38
87	adi	2100	0.121649	0.377689	450.552	35671.6	79.1732	436.1	113.199	2461.45
88	adi	1666.15	0.0123918	0.0584515	72.9311	1402.23	19.2268	51.8548	58.5958	1746.58
89	adi	1700	0.0439823	0.105127	120.653	12331.1	102.203	120.297	-9.2577	2212.18
90	adi	1949.12	0.0517983	0.0165007	170.331	3212.08	18.8578	101.456	136.819	1941.37
91	adi	1850	0.0791492	0.0694702	253.621	13113.2	51.7038	160.065	196.73	1916.99
92	adi	2350	0.0815069	0.271573	515.289	27758.6	53.87	289.569	426.231	2457.68
93	adi	1800	0.0919789	0.205251	362.863	15021.6	41.3973	217.834	290.204	1893.66
94	adi	1900	0.0544543	0.113795	272.618	7481.59	27.4435	138.359	234.898	1924.52
95	adi	1800	0.069115	0.15708	385.565	13831.7	35.8739	157.57	351.897	1823.03
96	adi	1850	0.0733038	0.225497	325.192	8644.98	26.5843	208.74	249.353	1908.18
97	adi	1650	0.0476475	0.0432842	274.426	5824.9	21.2257	81.2396	262.126	1603.07
98	adi	2800	0.0830777	0.184307	583.259	31388.7	53.816	298.583	501.038	2896.58
99	adi	2329.84	0.066148	0.353255	377.253	25369	67.2467	336.075	171.387	2686.44
100	adi	2400	0.0841249	0.22061	596.042	37939.3	63.652	261.348	535.689	2447.77
101	adi	2000	0.0671952	0.124267	330.272	15381.1	46.5711	169.198	283.64	2063.07
102	adi	2000	0.106989	0.105418	520.223	40087.9	77.0592	204.09	478.517	2088.65
103	adi	2600	0.200538	0.208043	1063.44	174480	164.072	418.687	977.552	2664.58
104	adi	1600	0.0719076	-0.0663225	436.944	12655.3	28.9633	103.733	432.13	1475.37
105	adi	2300	0.0450295	0.136834	185.446	5086.29	27.4273	178.692	49.5933	2480.59
106	adi	2600	0.0699877	0.0488692	745.474	39845.8	53.4502	154.123	729.368	2545.42
